# Supplementary material for: Electrolyte Anions Suppress Hydrogen Generation in Electrochemical CO Reduction on Cu
Source: Angew Chem Int Ed Engl. 2025 Jan 10;64(10):e202421196. doi: 10.1002/anie.202421196 (PMC11878348; doi:10.1002/anie.202421196)
Supplement: Supplementary file 2 — Supporting Information [file ANIE-64-e202421196-s002.zip]

Archive with 3 entries (2 files):
- /
- Supplemental Video S1.mp4
- Supplemental Video S2.mp4
